# Supplementary material for: Sedimentological and petrophysical characterization of the Bokabil Formation in the Surma Basin for CO2 storage capacity estimation
Source: Sci Rep. 2024 Jul 16;14:16416. doi: 10.1038/s41598-024-66373-7 (PMC11252318; doi:10.1038/s41598-024-66373-7)
Supplement: Supplementary file 1 — Supplementary Information 1. [file 41598_2024_66373_MOESM1_ESM.ipynb]

# %% [code]
#pip install lasio

# %% [code]
# Import necessary libraries

import numpy as np
import pandas as pd
import matplotlib.pyplot as plt
import seaborn as sns
import lasio

# %% [code]
# Load the las format well log data

filepathx = 'X.las' #shylet
filepathy = 'Y.las' # Kailashtila
filepathz = 'Z1.las' # Habiganj
filepathp = 'P.las' # Fenchuganj

# %% [code]
df1 = lasio.read(filepathx)
df2 = lasio.read(filepathy)
df3 = lasio.read(filepathz)
df4 = lasio.read(filepathp)

# %% [code]
# Converting to DataFrame

df1 = df1.df()
df2 = df2.df()
df3 = df3.df()
df4 = df4.df()

# %% [code]
# reset_index()

df1 = df1.reset_index()
df2 = df2.reset_index()
df3 = df3.reset_index()
df4 = df4.reset_index()

# %% [code]
df1.head()

# %% [code]
# Get important variables and their names.... for df3
dtc = df3['DT']
density = df3['RHOB']
gr = df3['GR']
neut = df3['NPHI']
ild = df3['ILD']


# Vsh calculation
gr = df3.GR
def fillna(x):
  nanremove = x[~np.isnan(x)]
  mean = np.mean(nanremove)
  x[np.isnan(x)] = mean
  return x
gr = fillna(gr)
gr_min = np.min(gr)
gr_max = np.max(gr)
vsh = (gr - gr_min) / (gr_max - gr_min)
#
density = fillna(density)
#
# Density porosity calculation
matrix_density = 2.64 # in g/cc, pure sand=2.64
fluid_density = 1.04 # in g/cc, range = 1 to 1.1, oil_basedmud=0.85
dporosity = (matrix_density - density) / (matrix_density - fluid_density)
porosity = fillna(dporosity)
#
neut = fillna(neut)
# vp calculation
vp = (1E+06 / dtc)* 0.3048 # in m/s
vp = fillna(vp)
#
ild = fillna(ild)

#
# acoustic impedence
ip = vp * density
ip = fillna(ip)
#
#water saturation calculation
phi = porosity
a = 0.81
m = 2
n = 2
Rt = ild
Rw = 0.38 # 0.2-0.4
#
sw = ((a*Rw)/(Rt*(phi**m)))**(1/n)
#
dtc = fillna(dtc)
matrix_itt = 54 # for sand = 54/56, lime = 47, dol = 43, itt = interval transit time
mud_filterate_itt = 187 # fresh = 189, salty = 185
log_itt = dtc
sporosity = (log_itt - matrix_itt) / (mud_filterate_itt - matrix_itt)
sporosity = fillna(sporosity)

# %% [code]
# define new variables....for df3
df3['VSH'] = vsh
df3['GRN'] = gr
df3['DENS'] = density
df3['NEUT'] = neut
df3['POROSITY'] = porosity
df3['VP'] = vp
df3['D_RES'] = ild
df3['IP'] = ip
df3['SW'] = sw
df3['S_POROSITY'] = sporosity

# %% [code]
# Get important variables and their names...for df2
dtc = df2['DT']
density = df2['RHOB']
gr = df2['GR']
neut = df2['NPHI']
ild = df2['ILD']


# Vsh calculation
gr = df2.GR
def fillna(x):
  nanremove = x[~np.isnan(x)]
  mean = np.mean(nanremove)
  x[np.isnan(x)] = mean
  return x
gr = fillna(gr)
gr_min = np.min(gr)
gr_max = np.max(gr)
vsh = (gr - gr_min) / (gr_max - gr_min)
#
density = fillna(density)
#
neut = neut+0.025
# vp calculation
vp = (1E+06 / dtc)* 0.3048 # in m/s
vp = fillna(vp)
#
ild = fillna(ild)
#
# Density porosity calculation
matrix_density = 2.65 # in g/cc, pure sand=2.64
fluid_density = 1.07 # in g/cc, range = 1 to 1.1, oil_basedmud=0.85
dporosity = (matrix_density - density) / (matrix_density - fluid_density)
porosity = fillna(dporosity)

# acoustic impedence
ip = vp * density
ip = fillna(ip)
#water saturation calculation
phi = porosity
a = 0.81
m = 2
n = 2
Rt = ild
Rw = 0.38 # 0.2-0.4
#
sw = ((a*Rw)/(Rt*(phi**m)))**(1/n)
#
dtc = fillna(dtc)
matrix_itt = 54 # for sand = 54/56, lime = 47, dol = 43, itt = interval transit time
mud_filterate_itt = 187 # fresh = 189, salty = 185
log_itt = dtc
sporosity = (log_itt - matrix_itt) / (mud_filterate_itt - matrix_itt)
sporosity = fillna(sporosity)

# %% [code]
# define new variables...for df2
df2['VSH'] = vsh
df2['GRN'] = gr
df2['DENS'] = density
df2['NEUT'] = neut
df2['POROSITY'] = porosity
df2['VP'] = vp
df2['D_RES'] = ild
df2['IP'] = ip
df2['SW'] = sw
df2['S_POROSITY'] = sporosity

# %% [code]
# Get important variables and their names...for df1
dtc = df1['DT']
density = df1['RHOB']
gr = df1['GR']
neut = df1['NPHI']
ild = df1['ILD']
dept = df1['DEPTH']


# Vsh calculation
gr = df1.GR
def fillna(x):
  nanremove = x[~np.isnan(x)]
  mean = np.mean(nanremove)
  x[np.isnan(x)] = mean
  return x
gr = fillna(gr)
gr_min = np.min(gr)
gr_max = np.max(gr)
vsh = (gr - gr_min) / (gr_max - gr_min)
#
density = fillna(density)
#
# Density porosity calculation
matrix_density = 2.64 # in g/cc, pure sand=2.64
fluid_density = 1.04 # in g/cc, range = 1 to 1.1, oil_basedmud=0.85
dporosity = (matrix_density - density) / (matrix_density - fluid_density)
dporosity = fillna(dporosity)
#
neut = fillna(neut)
# vp calculation
vp = (1E+06 / dtc)* 0.3048 # in m/s
vp = fillna(vp)
#
ild = fillna(ild)
# acoustic impedence
ip = vp * density
ip = fillna(ip)
#
porosity = fillna(dporosity)
#water saturation calculation
phi = porosity
a = 0.81
m = 2
n = 2
Rt = ild
Rw = 0.38 # 0.2-0.4
#
sw = ((a*Rw)/(Rt*(phi**m)))**(1/n)
#
dtc = fillna(dtc)
matrix_itt = 54 # for sand = 54/56, lime = 47, dol = 43, itt = interval transit time
mud_filterate_itt = 187 # fresh = 189, salty = 185
log_itt = dtc
sporosity = (log_itt - matrix_itt) / (mud_filterate_itt - matrix_itt)
sporosity = fillna(sporosity)

# %% [code]
# define new variables...for df1
df1['VSH'] = vsh
df1['GRN'] = gr
df1['DENS'] = density
df1['NEUT'] = neut
df1['POROSITY'] = porosity
df1['VP'] = vp
df1['D_RES'] = ild
df1['DEPT'] = dept
df1['SW'] = sw
df1['IP'] = ip
df1['S_POROSITY'] = sporosity

# %% [code]
# Neutron porosity, density porosity, Vsh range
phiN = np.linspace(0.0, 0.5, 1000)
phiD = np.linspace(0.0, 0.5, 1000)
Vsh =  np.linspace(0.0, 1.0, 1000)

# At point F
phiNf = 1
phiDf = 1

#At point M
phiNm = 0
phiDm = 0

#At point SH on/from log
phiNsh = 0.43
phiDsh = 0.07

#Data points representing φN and φD values in clean formations (i.e Vsh=0) fall on M-F line
Vsh0 = 0

# and any position on the M-F line indicates effective porosity values.
# Line M-Sh represents φe=0 line and value of each point on this line indicates shale volume.
# Because of porosity values do not exceed 50%, line M-F is plotted till 50% porosity to make full use of cross-plot 

phie = 0 # on M - Sh line

#used equation
#phien = phiN - (phiNsh * Vsh)
#phied = phiD - (phiDsh * Vsh)

#for water saturation
#phidf = 0.5
#phinf = 0.5
#other lines
#Vsha = np.linspace(0.0, 0.5, 100)
vsh10= np.linspace(0.0, 0.8, 1000)
vsh20= np.linspace(0.0, 0.6, 1000)
vsh30= np.linspace(0.0, 0.4, 1000)
vsh40= np.linspace(0.0, 0.2, 1000)
vshten= np.linspace(0.0, 0.1, 1000)
vsh25= np.linspace(0.0, 0.25, 1000)
vsh30t= np.linspace(0.0, 0.3, 1000)
#
phin=np.linspace(0.25, 0.375, 1000)
phid=np.linspace(0.25, 0.375, 1000)

phin2=np.linspace(0.25, 0.0, 1000)
phid2=np.linspace(0.25, 0.0, 1000)
#
# Plot M(0,0) - F(1,1) line or effective porosity line
phienline = phiN - (phiNsh * Vsh0) #(i.e Vsh=0) fall on M-F line, phiNsh=for shale from log
phiedline = phiD - (phiDsh * Vsh0)

# Plot M(0, 0 in porosity) - Sh(1,1 in shale) line or shale volume line
Vshn = (phiNsh * Vsh)
Vshd = (phiDsh * Vsh)

# Plot SH - F line

nshfline = .5 - (phiNsh * Vsh)
dshfline = .5 - (phiDsh * Vsh)

#parallel plot
a = phin + (phiNsh * vsh25)
b = phid + (phiDsh * vsh25)
#
c = phin2 + (phiNsh * vsh30t)
d = phid2 + (phiDsh * vsh30t)
#
e = phin2 + (phiNsh * Vsh)
f = phid2 + (phiDsh * Vsh)

# %% [code]
# Get important variables and their names...for df4
# vp calculation
dtc = df4.AC
vp = (1E+06 / dtc)* 0.3048 # in m/s
vp = fillna(vp)
#dtc = fillna(dtc)
matrix_itt = 56 # for sand = 54/56, lime = 47, dol = 43, itt = interval transit time
mud_filterate_itt = 188 # fresh = 189, salty = 185
log_itt = dtc
sporosity = (log_itt - matrix_itt) / (mud_filterate_itt - matrix_itt)
sporosity = sporosity
sporosity = fillna(sporosity)

# %% [code]
# define new variables...for df4
df4['DEPT'] = df4['DEPT:1']
df4['Porosity'] = df4['POROSITY_FC-4_103']
df4['VSH'] = df4['VSH_FC_4']
df4['SW'] = df4['SW_FC_4']
df4['NEUT'] = df4['NPHI_CAL']
df4['VP'] = vp
df4['SPOROSITY'] = sporosity

# %% [code]
#Targated depth interval
sand1n = (df1.DEPT>=1198) & (df1.DEPT<=1261)
sand2n = (df2.DEPT>=2245) & (df2.DEPT<=2330)
sand3n = (df3.DEPT>=1361) & (df3.DEPT<=1535)
sand4n = (df4.DEPT>=1650) & (df4.DEPT<1750)

# %% [code]
plt.figure(figsize=(12,7))
#triangle plot
plt.plot(phienline, phiedline, 'grey', lw=2)
plt.plot(Vshn, Vshd, 'grey', lw=2)
plt.plot(dshfline, nshfline, 'grey', lw=2)

#boundary plot
plt.plot(a, b, 'grey')
plt.plot(c, d, 'grey')
plt.plot(e, f, 'grey')

#Data plot
plt.plot(df1.NEUT[sand1n], df1.POROSITY[sand1n], 'o', color='darkviolet', mec='k', mew=0.2, alpha=1, label='Sylhet', ms=8)
plt.plot(df2.NEUT[sand2n], df2.POROSITY[sand2n], 'om', color='crimson', mec='k', mew=0.2, alpha=1, label='Kailashtila', ms=8)
plt.plot(df3.NEUT[sand3n], df3.POROSITY[sand3n], 'oy', color='lightseagreen', mec='k', mew=0.2, alpha=1, label='Habiganj', ms=8, zorder=4)
plt.plot(df4.NEUT[sand4n], df4.Porosity[sand4n], 'o', color='slateblue', mec='k', mew=0.2, alpha=1, label='Fenchuganj', ms=8)

# Text adding
plt.text(0.03, 0.33, 'Organic Matter or Gas Effect', fontsize=14, weight='bold', color='k')
plt.text(0.08, 0.025, 'Dispersed', fontsize=14, weight='bold', rotation=45, color='k')
plt.text(0.28, 0.055, 'Laminated', fontsize=14, weight='bold', rotation=65, color='k')
plt.text(0.4, 0.35, 'Structural', fontsize=14, weight='bold', rotation=45, color='k')
plt.text(0.37, 0.15, 'Structural and \n Laminated', fontsize=14, weight='bold', rotation=65, color='k')
plt.text(0.3, 0.01, 'Effect of Heavy Minerals', fontsize=14, weight='bold', color='k')

plt.xlim(0.0, 0.5)
plt.ylim(0.0, 0.5)
plt.xlabel('Neutron Porosity ($m^3$/$m^3$)', fontsize=14)
plt.ylabel('Density Porosity ($m^3$/$m^3$)', fontsize=14)
plt.legend(loc='upper left', fontsize=11)
plt.yticks(size=12)
plt.xticks(size=12)
plt.tick_params(axis='both', size=8)
plt.savefig('Neutronporosity_Densityposity_triange_crossplot_UGS_Final', dpi=350)
plt.show()

# %% [code]
plt.figure(figsize=(12,7))

bins = np.arange(0, 0.41, 0.025)
label=['Sylhet', 'Kailashtila', 'Habiganj', 'Fenchuganj']
plt.hist([df1.POROSITY[sand1n], df2.POROSITY[sand2n], df3.POROSITY[sand3n], df4.Porosity[sand4n]], bins=bins, color=['darkviolet','crimson', 'lightseagreen', 'slateblue'], label=label, ec='k', lw=0.5)
plt.ylabel('Frequency', fontsize=14)
plt.xlabel('Porosity', fontsize=14)
#plt.title('Raw', fontsize=14)
plt.xlim(0, 0.4)
plt.yticks(size=11)
plt.legend(loc='best', fontsize=11)
plt.tick_params(axis='both', size=8)
plt.xticks(size=12)
plt.yticks(size=12)

plt.savefig('Porosity_Histogram_UGS_Final', dpi=350)
plt.show()

# %% [code]
plt.figure(figsize=(11,7))

bins = np.arange(0, 1, 0.1)
label=['Sylhet', 'Kailashtila', 'Habiganj', 'Fenchuganj']
plt.hist([df1.VSH[sand1n], df2.VSH[sand2n], df3.VSH[sand3n], df4.VSH[sand4n]], bins=bins, color=['darkviolet','crimson', 'lightseagreen', 'slateblue'], label=label, ec='k', lw=0.5)
plt.ylabel('Frequency', fontsize=14)
plt.xlabel('$V_{sh}$', fontsize=14)
#plt.title('Raw', fontsize=14)
plt.xlim(0, 1)
plt.yticks(size=11)
plt.legend(loc='best', fontsize=11)
plt.tick_params(axis='both', size=8)
plt.xticks(size=12)
plt.yticks(size=12)

plt.savefig('Vsh_Histogram_UGS_Final2', dpi=350)
plt.show()

# %% [code]
plt.figure(figsize=(11,7))

bins = np.arange(0, 1, 0.1)
label=['Sylhet', 'Kailashtila', 'Habiganj', 'Fenchuganj']
plt.hist([df1.SW[sand1n], df2.SW[sand2n], df3.SW[sand3n], df4.SW[sand4n]], bins=bins, color=['darkviolet','crimson', 'lightseagreen', 'slateblue'], label=label, ec='k', lw=0.5)
plt.ylabel('Frequency', fontsize=14)
plt.xlabel('Water Saturation', fontsize=14)
#plt.title('Raw', fontsize=14)
plt.xlim(0, 1)
plt.yticks(size=11)
plt.legend(loc='best', fontsize=11)
plt.tick_params(axis='both', size=8)
plt.xticks(size=12)
plt.yticks(size=12)

plt.savefig('Water_Saturation_Histogram_UGS_Finalok', dpi=350)
plt.show()

# %% [code]
#soft sand stiff sand model

# %% [code]
def vels(K_DRY, G_DRY, K0, D0, Kf, Df, phi):
    '''
    Calculates velocities and densities of saturated rock via Gassmann equation, (C) aadm 2015

    INPUT
    K_DRY,G_DRY: dry rock bulk & shear modulus in GPa
    K0, D0: mineral bulk modulus and density in GPa
    Kf, Df: fluid bulk modulus and density in GPa
    phi: porosity
    '''
    rho  = D0*(1-phi)+Df*phi
    K    = K_DRY + (1-K_DRY/K0)**2 / ( (phi/Kf) + ((1-phi)/K0) - (K_DRY/K0**2) )
    vp   = np.sqrt((K+4./3*G_DRY)/rho)*1e3
    vs   = np.sqrt(G_DRY/rho)*1e3
    return vp, vs, rho, K

# %% [code]
def hertzmindlin(K0, G0, phi, phic=0.4, Cn=8.6, P=10, f=1):
    '''
    Hertz-Mindlin model
    written by aadm (2015) from Rock Physics Handbook, p.246

    INPUT
    K0, G0: mineral bulk & shear modulus in GPa
    phi: porosity
    phic: critical porosity (default 0.4)
    Cn: coordination nnumber (default 8.6)
    P: confining pressure in MPa (default 10) (22)**
    f: shear modulus correction factor
       1=dry pack with perfect adhesion
       0=dry frictionless pack
    '''
    P   /= 1e3 # converts pressure in same units as solid moduli (GPa)
    PR0  =(3*K0-2*G0)/(6*K0+2*G0) # poisson's ratio of mineral mixture
    K_HM = (P*(Cn**2*(1-phic)**2*G0**2) / (18*np.pi**2*(1-PR0)**2))**(1/3)
    G_HM = ((2+3*f-PR0*(1+3*f))/(5*(2-PR0))) * ((P*(3*Cn**2*(1-phic)**2*G0**2)/(2*np.pi**2*(1-PR0)**2)))**(1/3)
    return K_HM, G_HM

# %% [code]
def softsand(K0, G0, phi, phic=0.4, Cn=8.6, P=10, f=1):
    '''
    Soft-sand (uncemented) model
    written by aadm (2015) from Rock Physics Handbook, p.258

    INPUT
    K0, G0: mineral bulk & shear modulus in GPa
    phi: porosity
    phic: critical porosity (default 0.4)
    Cn: coordination nnumber (default 8.6)
    P: confining pressure in MPa (default 10)
    f: shear modulus correction factor
       1=dry pack with perfect adhesion
       0=dry frictionless pack
    '''
    K_HM, G_HM = hertzmindlin(K0, G0, phi, phic, Cn, P, f)
    K_DRY =-4/3*G_HM + (((phi/phic)/(K_HM+4/3*G_HM)) + ((1-phi/phic)/(K0+4/3*G_HM)))**-1
    tmp   = G_HM/6*((9*K_HM+8*G_HM) / (K_HM+2*G_HM))
    G_DRY = -tmp + ((phi/phic)/(G_HM+tmp) + ((1-phi/phic)/(G0+tmp)))**-1
    return K_DRY, G_DRY

# %% [code]
def stiffsand(K0, G0, phi, phic=0.4, Cn=8.6, P=10, f=1):
    '''
    Stiff-sand model
    written by aadm (2015) from Rock Physics Handbook, p.260

    INPUT
    K0, G0: mineral bulk & shear modulus in GPa
    phi: porosity
    phic: critical porosity (default 0.4)
    Cn: coordination nnumber (default 8.6)
    P: confining pressure in MPa (default 10)
    f: shear modulus correction factor
       1=dry pack with perfect adhesion
       0=dry frictionless pack
    '''
    K_HM, G_HM = hertzmindlin(K0, G0, phi, phic, Cn, P, f)
    K_DRY  = -4/3*G0 + (((phi/phic)/(K_HM+4/3*G0)) + ((1-phi/phic)/(K0+4/3*G0)))**-1
    tmp    = G0/6*((9*K0+8*G0) / (K0+2*G0))
    G_DRY  = -tmp + ((phi/phic)/(G_HM+tmp) + ((1-phi/phic)/(G0+tmp)))**-1
    return K_DRY, G_DRY

# %% [code]
RHO_qz = 2.64;   K_qz = 36.5;  MU_qz = 44
RHO_sh = 2.75;   K_sh = 21;  MU_sh = 9
RHO_b = 1.1 ;   K_b = 2.8 
RHO_o = 0.8;    K_o = 0.9
RHO_g = 0.2;    K_g = 0.06              

Cn = 8
phic = 0.4
f = 1

phi=np.linspace(0.0, 0.4, 1000)

# %% [code]
RHO0 = 2.64#, 36.5, 44
K0 = 0.85*36.5 + 0.2*21 #80,20
MU0 = 0.80*40 + 0.2*9
D0 = 0.80*2.64 + 0.2*2.7
Df = 0.2

# %% [code]
RHO0  = D0*(1-phi)+Df*phi

# %% [code]
K_f, RHO_f = .06, 0.2

# %% [code]
#K0, MU0, RHO0 = K_qz, MU_qz, RHO_qz

Kdry, MUdry = softsand(K0, MU0, phi, phic, Cn=9, P=20)
vp_ssm, vs_ssm, rho_ssm, _ = vels(Kdry, MUdry, K0, RHO0, K_f, RHO_f, phi)

Kdry, MUdry = stiffsand(K0, MU0, phi, phic, Cn=9, P=20)
vp_sti, vs_sti, rho_sti, _ = vels(Kdry, MUdry, K0, RHO0, K_f, RHO_f, phi)

# %% [code]

plt.figure(figsize=(10,7))
plt.plot(df1.POROSITY[sand1n], df1.VP[sand1n],'o', color='darkviolet', mec='k', mew=0.2, ms=8, label='Sylhet')
plt.plot(df2.POROSITY[sand2n], df2.VP[sand2n],'o', color='crimson', mec='k', mew=0.2, ms=8, label='Kailashtila')
plt.plot(df3.POROSITY[sand3n], df3.VP[sand3n],'o', color='lightseagreen', mec='k', mew=0.2, ms=8, label='Habiganj')
plt.plot(df4.Porosity[sand4n], df4.VP[sand4n],'o', color='slateblue', mec='k', mew=0.2, ms=8, label='Fenchuganj')

plt.plot(phi, vp_ssm, '-k', label='soft sand')
plt.plot(phi, vp_sti, ':k', label='stiff sand')
plt.xlim(0,0.4),  plt.ylim(1e3,6e3)
plt.xlabel('Porosity', fontsize=14)
plt.ylabel('$V_{p}$ (m/s)', fontsize=14)
plt.tick_params(axis="x", labelsize=12)
plt.tick_params(axis="y", labelsize=12)
plt.legend(fontsize=11)
plt.yticks(size=12)
plt.xticks(size=12)
plt.tick_params(axis='both', size=8)

plt.savefig('Stiff_Soft_Sand_Model_Bokabil_Final', dpi=350)
plt.show()

# %% [code]
